# Supplementary material for: Low-Temperature Hydrotreatment of C4/C5 Fractions Using a Dual-Metal-Loaded Composite Oxide Catalyst
Source: Nanomaterials (Basel). 2024 Nov 30;14(23):1934. doi: 10.3390/nano14231934 (PMC11643592; doi:10.3390/nano14231934)
Supplement: Supplementary file 1 [file nanomaterials-14-01934-s001.zip]

Archive with 1 entries (1 files):
- nanomaterials-3303665-supplementary.pdf
